# Supplementary material for: Object Segmentation and Ground Truth in 3D Embryonic Imaging
Source: PLoS One. 2016 Jun 22;11(6):e0150853. doi: 10.1371/journal.pone.0150853 (PMC4917178; doi:10.1371/journal.pone.0150853)
Supplement: S1 Appendix — The Matlab codes for the segmentation pipeline presented in the paper. (ZIP) [file pone.0150853.s001.zip]

Archive with 23 entries (20 files):
- MatlabScriptObjectSegmentationAndGroundTruthIn3DEmbryonicImaging/
- MatlabScriptObjectSegmentationAndGroundTruthIn3DEmbryonicImaging/.DS_Store
- __MACOSX/
- __MACOSX/MatlabScriptObjectSegmentationAndGroundTruthIn3DEmbryonicImaging/
- __MACOSX/MatlabScriptObjectSegmentationAndGroundTruthIn3DEmbryonicImaging/._.DS_Store
- MatlabScriptObjectSegmentationAndGroundTruthIn3DEmbryonicImaging/diffusioncode.m
- __MACOSX/MatlabScriptObjectSegmentationAndGroundTruthIn3DEmbryonicImaging/._diffusioncode.m
- MatlabScriptObjectSegmentationAndGroundTruthIn3DEmbryonicImaging/DS_GMM_Kmeans_3dnucleisegmentation.m
- __MACOSX/MatlabScriptObjectSegmentationAndGroundTruthIn3DEmbryonicImaging/._DS_GMM_Kmeans_3dnucleisegmentation.m
- MatlabScriptObjectSegmentationAndGroundTruthIn3DEmbryonicImaging/gaussgradient.m
- __MACOSX/MatlabScriptObjectSegmentationAndGroundTruthIn3DEmbryonicImaging/._gaussgradient.m
- MatlabScriptObjectSegmentationAndGroundTruthIn3DEmbryonicImaging/GMMCentroids.m
- __MACOSX/MatlabScriptObjectSegmentationAndGroundTruthIn3DEmbryonicImaging/._GMMCentroids.m
- MatlabScriptObjectSegmentationAndGroundTruthIn3DEmbryonicImaging/KmeansCentroids.m
- __MACOSX/MatlabScriptObjectSegmentationAndGroundTruthIn3DEmbryonicImaging/._KmeansCentroids.m
- MatlabScriptObjectSegmentationAndGroundTruthIn3DEmbryonicImaging/LSMfileread.m
- __MACOSX/MatlabScriptObjectSegmentationAndGroundTruthIn3DEmbryonicImaging/._LSMfileread.m
- MatlabScriptObjectSegmentationAndGroundTruthIn3DEmbryonicImaging/RenderNucleiDS.m
- __MACOSX/MatlabScriptObjectSegmentationAndGroundTruthIn3DEmbryonicImaging/._RenderNucleiDS.m
- MatlabScriptObjectSegmentationAndGroundTruthIn3DEmbryonicImaging/SegmentedVolumesStemPlot.m
- __MACOSX/MatlabScriptObjectSegmentationAndGroundTruthIn3DEmbryonicImaging/._SegmentedVolumesStemPlot.m
- MatlabScriptObjectSegmentationAndGroundTruthIn3DEmbryonicImaging/VoxelFrequencyDistributionPlot.m
- __MACOSX/MatlabScriptObjectSegmentationAndGroundTruthIn3DEmbryonicImaging/._VoxelFrequencyDistributionPlot.m
