# Supplementary material for: Object Segmentation and Ground Truth in 3D Embryonic Imaging
Source: PLoS One. 2016 Jun 22;11(6):e0150853. doi: 10.1371/journal.pone.0150853 (PMC4917178; doi:10.1371/journal.pone.0150853)
Supplement: S2 Appendix — The Mathematica and C code for the generation of synthetic images presented in the paper. (ZIP) [file pone.0150853.s002.zip]

Archive with 7 entries (4 files):
- SyntheticImgesObjectSegmentationAndGroundTruthIn3DEmbryonicImaging/
- SyntheticImgesObjectSegmentationAndGroundTruthIn3DEmbryonicImaging/artificial_images_replusion_noise_background.c
- __MACOSX/
- __MACOSX/SyntheticImgesObjectSegmentationAndGroundTruthIn3DEmbryonicImaging/
- __MACOSX/SyntheticImgesObjectSegmentationAndGroundTruthIn3DEmbryonicImaging/._artificial_images_replusion_noise_background.c
- SyntheticImgesObjectSegmentationAndGroundTruthIn3DEmbryonicImaging/out_put_synthesized_image_gamma_dist.nb
- __MACOSX/SyntheticImgesObjectSegmentationAndGroundTruthIn3DEmbryonicImaging/._out_put_synthesized_image_gamma_dist.nb
