# Supplementary material for: Object Segmentation and Ground Truth in 3D Embryonic Imaging
Source: PLoS One. 2016 Jun 22;11(6):e0150853. doi: 10.1371/journal.pone.0150853 (PMC4917178; doi:10.1371/journal.pone.0150853)
Supplement: S2 Appendix — The Mathematica and C code for the generation of synthetic images presented in the paper. (ZIP) [file pone.0150853.s002.zip › SyntheticImgesObjectSegmentationAndGroundTruthIn3DEmbryonicImaging/artificial_images_replusion_noise_background.c]

#include <stdio.h>
#include <stdlib.h>
#include <math.h>
#include <time.h>
#include <assert.h>

//you might want to use another random number generator
#define urand() ((double)rand()/(RAND_MAX + 1.0))

//number of objects
#define N 130

#define PI 3.14159265358979323846

struct state {
	
	//x, y, and z coordinates
	float x;
	float y;
	float z;
	
	//oriantation around xyz axis
	float theta_x;
	float theta_y;
	float theta_z;
	
};

double Dx, Dy, Dz; //Diffusion coefficient in x, y, and z directions
double DT; //time grid for SDE

double px, py, pz; //pixel size in x, y, and z axis
int nx, ny, nz; //number of pixels in x, y and z axis

double framerate; //frame rate of images

double Lx, Ly, Lz; //domain size

double I0, sigma, Iback, A, B, C;
double eps, gam;

int maxframe;

//generate Gaussian noise
double Box_Muller_Method(double m, double sd)
{
	static int count_BM = 0;
	double r1, r2;
	double nrand;
	
	r1 = urand();
	r2 = urand();
	
	do {
		
		if (count_BM == 0) {
			count_BM = 1;
			nrand = sd*sqrt(-2*log(r1))*cos(2*PI*r2) + m;
		}
		else {
			count_BM = 0;
			nrand = sd*sqrt(-2*log(r1))*sin(2*PI*r2) + m;
		}
		
	} while (isinf(sqrt(-2*log(r1))) != 0);
	
	return(nrand);
	
}

void Euler_Method(struct state a[N])
{
	
	struct state temp[N];
	
	double xi;
	double xij, yij, zij, rij, Fijx, Fijy, Fijz;
	int i, j;
	
	for (i = 0; i < N; i ++) {
		temp[i] = a[i];
	}
	
	for (i = 0; i < N; i ++) {
		
		Fijx = 0.0;
		Fijy = 0.0;
		Fijz = 0.0;
		
		for (j = 0; j < N; j ++) {
			
			if (j != i) {
				xij = a[j].x - a[i].x;
				yij = a[j].y - a[i].y;
				zij = a[j].z - a[i].z;
				
				rij = sqrt(xij*xij + yij*yij + zij*zij);
				Fijx += eps*(-3.0*pow(gam, 3.0)/pow(rij, 5.0) + gam/pow(rij, 3.0))*(-xij);
				Fijy += eps*(-3.0*pow(gam, 3.0)/pow(rij, 5.0) + gam/pow(rij, 3.0))*(-yij);
				Fijz += eps*(-3.0*pow(gam, 3.0)/pow(rij, 5.0) + gam/pow(rij, 3.0))*(-zij);
			}
			
		}
		
		xi = Box_Muller_Method(0.0, 1.0);
		temp[i].x = a[i].x - Fijx*DT + sqrt(2.0*Dx)*sqrt(DT)*xi;
		
		if (temp[i].x < 0) temp[i].x = 0.0;
		if (temp[i].x > Lx) temp[i].x = Lx;
		
		xi = Box_Muller_Method(0.0, 1.0);
		temp[i].y = a[i].y - Fijy*DT + sqrt(2.0*Dy)*sqrt(DT)*xi;
		
		if (temp[i].y < 0) temp[i].y = 0.0;
		if (temp[i].y > Ly) temp[i].y = Ly;
		
		xi = Box_Muller_Method(0.0, 1.0);
		temp[i].z = a[i].z - Fijz*DT + sqrt(2.0*Dz)*sqrt(DT)*xi;
		
		if (temp[i].z < 0) temp[i].z = 0.0;
		if (temp[i].z > Lz) temp[i].z = Lz;
		
	}
	
	for (i = 0; i < N; i ++) {
		a[i] = temp[i];
	}
	
}

void Tanh_blob(struct state a[N])
{
	int i, j, k, l;
	double xi, yi, zi;
	double xd, yd, zd;
	double xr, yr, zr;
	double xr2, yr2, zr2;
	
	double intensity;
	double intmax, temp;
	
	int intensity_int;
	
	char str1[2000];
	
	FILE *fp1;
	
	for (k = 0; k < nz; k ++) {
		
		sprintf(str1, "intensity_z_%d.dat", k);
		fp1 = fopen(str1, "a");
		
		for (j = 0; j < ny; j ++) {
			for (i = 0; i < nx; i ++) {
				
				xi = px*(2.0*i+1)/2.0;
				yi = py*(2.0*j+1)/2.0;
				zi = pz*(2.0*k+1)/2.0;
				
				intensity = Iback;
				
				intmax = 0.0; temp = 0.0;
				for (l = 0; l < N; l ++) {
					
					xd = (xi - a[l].x);
					yd = (yi - a[l].y);
					zd = (zi - a[l].z);
					
					//z-axis rotation
					xr = cos(a[l].theta_z)*xd - sin(a[l].theta_z)*yd;
					yr = sin(a[l].theta_z)*xd + cos(a[l].theta_z)*yd;
					zr = zd;
					
					//y-axis rotation
					zr2 = cos(a[l].theta_y)*zr - sin(a[l].theta_y)*xr;
					xr2 = sin(a[l].theta_y)*zr + cos(a[l].theta_y)*xr;
					yr2 = yr;
					
					//x-axis rotation
					yr = cos(a[l].theta_x)*yr2 - sin(a[l].theta_x)*zr2;
					zr = sin(a[l].theta_x)*yr2 + cos(a[l].theta_x)*zr2;
					xr = xr2;
					
					temp = 1 - (xr*xr/(A*A)+yr*yr/(B*B)+zr*zr/(C*C));
					temp = (tanh(sigma*temp)+1.0)/2.0;
					temp = (I0/fabs((tanh(sigma)+1.0)/2.0))*temp;
					
					if (temp > intmax) {
						intmax = temp;
					}
					
				}
				
				intensity += intmax;
				
				fprintf(fp1, "%f\n", intensity);
				
			}
		}
		
		fprintf(fp1, "\n\n");
		fclose(fp1);
		
	}
	
}

void initial_relaxation(struct state a[N])
{
	int i, imax;
	double Dxc, Dyc, Dzc;
	
	Dxc = Dx; Dyc = Dy; Dzc = Dz;
	
	imax = 10.0/DT;
	Dx = 0.0; Dy = 0.0; Dz = 0.0;
	
	for (i = 0; i < imax; i ++) {
		Euler_Method(a);
	}
	
	Dx = Dxc; Dy = Dyc; Dz = Dzc;
	
}

void simulation(struct state a[N], int tmax)
{
	
	int timestep;
	
	int i;
	char str1[2000];
	
	FILE *fp1;
	
	int snap = (1.0/framerate)/DT;
	
	//initialize output files
	//erase previous data
	for (i = 0; i < nz; i ++) {
		sprintf(str1, "intensity_z_%d.dat", i);
		fp1 = fopen(str1, "w");
		fclose(fp1);
	}
	
	initial_relaxation(a);
	
	
	for (timestep = 1; timestep <= tmax; timestep++) {
		
		//object's movement
		//if you want to make a time-lapse movie, uncomment the function below
		//Euler_Method(a);
		
		//output
		if (timestep%snap == 0) {
			
			//positions
			sprintf(str1, "objects_position_obj-%d.dat", N);
			fp1 = fopen(str1, "w");
			for(i = 0; i < N; i ++) {
				fprintf(fp1, "%f %f %f\n", a[i].x, a[i].y, a[i].z);
			}
			fclose(fp1);
			
			//intensity
			Tanh_blob(a);
		}
		
	}
	
}

int main(void)
{
	struct state a[N];
	
	int tmax;
	int i;
	int seed;
	
	double Im;
	
	FILE *fp1;
	
	seed = time(NULL);
	srand(seed);
	
	DT = 0.01;
	tmax = 1.5/DT;
	
	//diffusion constant of objects
	Dx = 0.0; 
	Dy = 0.0;
	Dz = 0.0;
	
	framerate = 1.0;
	
	Im = 42089.366; //mean intensity in nucleus
	Iback = 3473.78; //mean background intensity
	sigma = 2.0;
	
	I0 = Im - Iback;
	
	A = 4.0;
	B = 2.5;
	C = 2.5;
	
	eps = 0.1;
	gam = 8.5;
	
	//voxel size
	px = 0.692;
	py = 0.692;
	pz = 1.75;
	
	//imaging domain size
	Lx = 34.6; // microns
	Ly = 34.6; //microns
	Lz = 43.75; //microns
	
	//number of pixels in each direction
	nx = Lx/px;
	ny = Ly/py;
	nz = Lz/pz;
	
	fp1 = fopen("log.dat", "w");
	fprintf(fp1, "%d\n", N);
	fprintf(fp1, "%f\n", px);
	fprintf(fp1, "%f\n", py);
	fprintf(fp1, "%f\n", pz);
	
	fprintf(fp1, "%d\n", nx);
	fprintf(fp1, "%d\n", ny);
	fprintf(fp1, "%d\n", nz);
	
	fclose(fp1);
	
	maxframe = tmax*DT*framerate;
	
	//setting the initial positions of particle
	for (i = 0; i < N; i ++) {
		
		a[i].theta_x = 0.25*PI*urand();
		a[i].theta_y = 0.25*PI*urand();
		a[i].theta_z = 0.5*PI*urand();
		
		a[i].x = Lx*urand();
		a[i].y = Ly*urand();
		a[i].z = Lz*urand();
		
	}
	
	simulation(a, tmax);
	
	return(0);
	
}
