# Supplementary material for: Object Segmentation and Ground Truth in 3D Embryonic Imaging
Source: PLoS One. 2016 Jun 22;11(6):e0150853. doi: 10.1371/journal.pone.0150853 (PMC4917178; doi:10.1371/journal.pone.0150853)
Supplement: S2 Appendix — The Mathematica and C code for the generation of synthetic images presented in the paper. (ZIP) [file pone.0150853.s002.zip › SyntheticImgesObjectSegmentationAndGroundTruthIn3DEmbryonicImaging/out_put_synthesized_image_gamma_dist.nb]

(* Content-type: application/mathematica *)

(*** Wolfram Notebook File ***)
(* http://www.wolfram.com/nb *)

(* CreatedBy='Mathematica 7.0' *)

(*CacheID: 234*)
(* Internal cache information:
NotebookFileLineBreakTest
NotebookFileLineBreakTest
NotebookDataPosition[       145,          7]
NotebookDataLength[     17414,        351]
NotebookOptionsPosition[     16915,        333]
NotebookOutlinePosition[     17462,        352]
CellTagsIndexPosition[     17419,        349]
WindowFrame->Normal*)

(* Beginning of Notebook Content *)
Notebook[{
Cell[BoxData[
 RowBox[{"\[IndentingNewLine]", "\[IndentingNewLine]", 
  RowBox[{"(*", " ", 
   RowBox[{
   "set", " ", "your", " ", "working", " ", "directory", " ", "to", " ", 
    "the", " ", "variable", " ", "str1"}], " ", "*)"}], "\[IndentingNewLine]", 
  RowBox[{
   RowBox[{
    RowBox[{"str1", "=", "\"\</set_your_working directory/\>\""}], ";"}], 
   "\[IndentingNewLine]", 
   RowBox[{
    RowBox[{"SetDirectory", "[", "str1", "]"}], ";"}], "\[IndentingNewLine]", 
   "\[IndentingNewLine]", 
   RowBox[{
    RowBox[{"n", "=", 
     RowBox[{"ReadList", "[", 
      RowBox[{"\"\<log.dat\>\"", ",", "Number"}], "]"}]}], ";"}], 
   "\[IndentingNewLine]", "\[IndentingNewLine]", 
   RowBox[{
    RowBox[{"SNRnuc", "=", "5"}], ";"}], " ", 
   RowBox[{"(*", 
    RowBox[{"SNR", " ", "value", " ", "here"}], "*)"}], "\[IndentingNewLine]", 
   RowBox[{
    RowBox[{"SNRback", "=", "2"}], ";"}], " ", 
   RowBox[{"(*", " ", 
    RowBox[{"background", " ", 
     RowBox[{"1", "/", "CV"}]}], " ", "*)"}], "\[IndentingNewLine]", 
   RowBox[{
    RowBox[{"Thre", "=", "10000"}], ";"}], 
   RowBox[{"(*", " ", 
    RowBox[{"Threshold", " ", "for", " ", "define", " ", "background"}], " ", 
    "*)"}], "\[IndentingNewLine]", "\[IndentingNewLine]", 
   RowBox[{
    RowBox[{"numzslice", "=", 
     RowBox[{"n", "[", 
      RowBox[{"[", "7", "]"}], "]"}]}], ";"}], "\[IndentingNewLine]", 
   RowBox[{
    RowBox[{"imagesize", "=", 
     RowBox[{"n", "[", 
      RowBox[{"[", "5", "]"}], "]"}]}], ";"}], "\[IndentingNewLine]", 
   "\[IndentingNewLine]", 
   RowBox[{
    RowBox[{"data", "=", 
     RowBox[{"ReadList", "[", 
      RowBox[{"\"\<intensity_z_0.dat\>\"", ",", 
       RowBox[{"Table", "[", 
        RowBox[{"Number", ",", 
         RowBox[{"{", "imagesize", "}"}]}], "]"}]}], "]"}]}], ";"}], 
   "\[IndentingNewLine]", "\[IndentingNewLine]", 
   RowBox[{
    RowBox[{"a", "=", 
     RowBox[{"Partition", "[", 
      RowBox[{"data", ",", "imagesize"}], "]"}]}], ";"}], 
   "\[IndentingNewLine]", "\[IndentingNewLine]", 
   RowBox[{
    RowBox[{"a", "=", 
     RowBox[{"N", "[", "a", "]"}]}], ";"}], "\[IndentingNewLine]", 
   "\[IndentingNewLine]", 
   RowBox[{
    RowBox[{"tmax", "=", 
     RowBox[{"Length", "[", "a", "]"}]}], ";"}], "\[IndentingNewLine]", 
   "\[IndentingNewLine]", 
   RowBox[{
    RowBox[{"g", "=", 
     RowBox[{"Table", "[", 
      RowBox[{"0", ",", 
       RowBox[{"{", 
        RowBox[{"i", ",", "1", ",", "numzslice"}], "}"}]}], "]"}]}], ";"}], 
   "\[IndentingNewLine]", "\[IndentingNewLine]", 
   RowBox[{
    RowBox[{"For", "[", 
     RowBox[{
      RowBox[{"t", "=", "1"}], ",", 
      RowBox[{"t", "\[LessEqual]", "tmax"}], ",", 
      RowBox[{"t", "++"}], ",", "\[IndentingNewLine]", "\[IndentingNewLine]", 
      
      RowBox[{
       RowBox[{"For", "[", 
        RowBox[{
         RowBox[{"slice", "=", "0"}], ",", 
         RowBox[{"slice", "<", "numzslice"}], ",", 
         RowBox[{"slice", "++"}], ",", "\[IndentingNewLine]", 
         "\[IndentingNewLine]", 
         RowBox[{
          RowBox[{"str1", "=", 
           RowBox[{"ToString", "[", "slice", "]"}]}], ";", 
          "\[IndentingNewLine]", 
          RowBox[{"str2", "=", 
           RowBox[{"ToString", "[", "t", "]"}]}], ";", "\[IndentingNewLine]", 
          "\[IndentingNewLine]", 
          RowBox[{"str2", "=", 
           RowBox[{"StringJoin", "[", 
            RowBox[{
            "\"\<image_t_\>\"", ",", "str2", ",", "\"\<_z_\>\"", ",", "str1", 
             ",", "\"\<.tiff\>\""}], "]"}]}], ";", "\[IndentingNewLine]", 
          RowBox[{"str1", "=", 
           RowBox[{"StringJoin", "[", 
            RowBox[{
            "\"\<intensity_z_\>\"", ",", "str1", ",", "\"\<.dat\>\""}], 
            "]"}]}], ";", "\[IndentingNewLine]", "\[IndentingNewLine]", 
          RowBox[{"data", "=", 
           RowBox[{"ReadList", "[", 
            RowBox[{"str1", ",", 
             RowBox[{"Table", "[", 
              RowBox[{"Number", ",", 
               RowBox[{"{", "imagesize", "}"}]}], "]"}]}], "]"}]}], ";", 
          "\[IndentingNewLine]", 
          RowBox[{"a", "=", 
           RowBox[{"Partition", "[", 
            RowBox[{"data", ",", "imagesize"}], "]"}]}], ";", 
          "\[IndentingNewLine]", "\[IndentingNewLine]", 
          RowBox[{"For", "[", 
           RowBox[{
            RowBox[{"i", "=", "1"}], ",", 
            RowBox[{"i", "\[LessEqual]", "imagesize"}], ",", 
            RowBox[{"i", "++"}], ",", "\[IndentingNewLine]", 
            RowBox[{
             RowBox[{"For", "[", 
              RowBox[{
               RowBox[{"j", "=", "1"}], ",", 
               RowBox[{"j", "\[LessEqual]", "imagesize"}], ",", 
               RowBox[{"j", "++"}], ",", "\[IndentingNewLine]", 
               "\[IndentingNewLine]", 
               RowBox[{
                RowBox[{"im", "=", 
                 RowBox[{
                  RowBox[{
                   RowBox[{"a", "[", 
                    RowBox[{"[", "t", "]"}], "]"}], "[", 
                   RowBox[{"[", "i", "]"}], "]"}], "[", 
                  RowBox[{"[", "j", "]"}], "]"}]}], ";", 
                "\[IndentingNewLine]", "\[IndentingNewLine]", 
                RowBox[{"If", "[", 
                 RowBox[{
                  RowBox[{"im", "\[GreaterEqual]", "Thre"}], ",", 
                  "\[IndentingNewLine]", 
                  RowBox[{
                   RowBox[{"SNR", "=", "SNRnuc"}], ";"}], ",", 
                  "\[IndentingNewLine]", 
                  RowBox[{
                   RowBox[{"SNR", "=", "SNRback"}], ";"}]}], 
                 "\[IndentingNewLine]", "]"}], ";", "\[IndentingNewLine]", 
                "\[IndentingNewLine]", 
                RowBox[{"\[Alpha]", "=", 
                 RowBox[{"SNR", "^", "2"}]}], ";", "\[IndentingNewLine]", 
                RowBox[{"\[Beta]", "=", 
                 RowBox[{"im", "/", "\[Alpha]"}]}], ";", 
                "\[IndentingNewLine]", 
                RowBox[{
                 RowBox[{
                  RowBox[{
                   RowBox[{"a", "[", 
                    RowBox[{"[", "t", "]"}], "]"}], "[", 
                   RowBox[{"[", "i", "]"}], "]"}], "[", 
                  RowBox[{"[", "j", "]"}], "]"}], "=", 
                 RowBox[{"IntegerPart", "[", 
                  RowBox[{"RandomReal", "[", 
                   RowBox[{"GammaDistribution", "[", 
                    RowBox[{"\[Alpha]", ",", "\[Beta]"}], "]"}], "]"}], 
                  "]"}]}], ";", "\[IndentingNewLine]", "\[IndentingNewLine]", 
                
                RowBox[{"If", "[", 
                 RowBox[{
                  RowBox[{
                   RowBox[{
                    RowBox[{
                    RowBox[{"a", "[", 
                    RowBox[{"[", "t", "]"}], "]"}], "[", 
                    RowBox[{"[", "i", "]"}], "]"}], "[", 
                    RowBox[{"[", "j", "]"}], "]"}], ">", "65535"}], ",", 
                  "\[IndentingNewLine]", 
                  RowBox[{
                   RowBox[{
                    RowBox[{
                    RowBox[{
                    RowBox[{"a", "[", 
                    RowBox[{"[", "t", "]"}], "]"}], "[", 
                    RowBox[{"[", "i", "]"}], "]"}], "[", 
                    RowBox[{"[", "j", "]"}], "]"}], "=", "65535"}], ";"}]}], 
                 "\[IndentingNewLine]", "]"}], ";"}]}], "\[IndentingNewLine]",
               "\[IndentingNewLine]", "]"}], ";"}]}], "\[IndentingNewLine]", 
           "]"}], ";", "\[IndentingNewLine]", "\[IndentingNewLine]", 
          RowBox[{
           RowBox[{"g", "[", 
            RowBox[{"[", 
             RowBox[{"slice", "+", "1"}], "]"}], "]"}], "=", 
           RowBox[{"Image", "[", 
            RowBox[{
             RowBox[{"a", "[", 
              RowBox[{"[", "t", "]"}], "]"}], ",", "\"\<Bit16\>\""}], "]"}]}],
           ";"}]}], "\[IndentingNewLine]", "\[IndentingNewLine]", "]"}], ";", 
       "\[IndentingNewLine]", "\[IndentingNewLine]", 
       RowBox[{"str", "=", 
        RowBox[{"StringJoin", "[", 
         RowBox[{"\"\<stacked-SNR\>\"", ",", 
          RowBox[{"ToString", "[", "SNRnuc", "]"}], ",", "\"\<_obj-\>\"", ",", 
          RowBox[{"ToString", "[", 
           RowBox[{
           "n", "\[LeftDoubleBracket]", "1", "\[RightDoubleBracket]"}], "]"}],
           ",", "\"\<.tiff\>\""}], "]"}]}], ";", "\[IndentingNewLine]", 
       "\[IndentingNewLine]", 
       RowBox[{"Export", "[", 
        RowBox[{"str", ",", "g"}], "]"}], ";"}]}], "\[IndentingNewLine]", 
     "\[IndentingNewLine]", "]"}], ";"}], "\[IndentingNewLine]", 
   "\[IndentingNewLine]", "\[IndentingNewLine]"}]}]], "Input",
 CellChangeTimes->{{3.521892482624408*^9, 3.521892531722365*^9}, {
   3.521892633653569*^9, 3.521892739177425*^9}, {3.521893261248006*^9, 
   3.52189326161268*^9}, {3.52189331411854*^9, 3.5218933487161083`*^9}, {
   3.521893392379928*^9, 3.5218934228340597`*^9}, {3.521893471070189*^9, 
   3.521893565853944*^9}, {3.5218935998523684`*^9, 3.521893620966393*^9}, {
   3.521893654673498*^9, 3.521893661251989*^9}, {3.521893759640724*^9, 
   3.5218937635661497`*^9}, {3.521893874700408*^9, 3.52189387516197*^9}, {
   3.521893929032611*^9, 3.5218939571109743`*^9}, {3.521894057460164*^9, 
   3.521894093024991*^9}, {3.5218947864788513`*^9, 3.521894787088175*^9}, {
   3.521894817921104*^9, 3.521894824510872*^9}, {3.5218949240725727`*^9, 
   3.5218949401973658`*^9}, {3.521895111552244*^9, 3.5218951133893623`*^9}, {
   3.521896737911887*^9, 3.521896739195483*^9}, {3.521896824559741*^9, 
   3.5218968262970133`*^9}, {3.523523538152372*^9, 3.523523614849029*^9}, {
   3.5235239470148087`*^9, 3.5235239824741907`*^9}, {3.523524366294004*^9, 
   3.52352436673109*^9}, {3.523524632570086*^9, 3.523524684431943*^9}, {
   3.523612042811098*^9, 3.52361226107019*^9}, {3.5236123357784348`*^9, 
   3.5236124161680193`*^9}, {3.523612515944305*^9, 3.523612516707778*^9}, {
   3.523612652334989*^9, 3.5236126567181683`*^9}, {3.5236127099697933`*^9, 
   3.523612720911644*^9}, {3.523612779603383*^9, 3.523612791196369*^9}, {
   3.523613381451206*^9, 3.523613431977861*^9}, 3.523613465288517*^9, {
   3.523617067118593*^9, 3.5236171989957*^9}, {3.523617242844934*^9, 
   3.523617248901669*^9}, {3.523617280589361*^9, 3.5236172924993887`*^9}, {
   3.523618249884783*^9, 3.523618325809512*^9}, {3.5236184168988256`*^9, 
   3.5236184248449783`*^9}, 3.523618468991819*^9, {3.52361852358589*^9, 
   3.52361854938155*^9}, {3.523618660603524*^9, 3.5236186925191317`*^9}, {
   3.523618805353724*^9, 3.523618853395578*^9}, {3.523620214326503*^9, 
   3.5236202148366756`*^9}, 3.523620257791402*^9, {3.5236202966409473`*^9, 
   3.523620310216404*^9}, {3.523620452991444*^9, 3.523620495539744*^9}, {
   3.5236211569262114`*^9, 3.523621158448138*^9}, {3.5238845039823637`*^9, 
   3.523884504405684*^9}, {3.5238845363109417`*^9, 3.523884537151104*^9}, {
   3.5238848336691628`*^9, 3.523884835124194*^9}, {3.524225950961438*^9, 
   3.52422595700104*^9}, {3.524461940012865*^9, 3.524461952939921*^9}, {
   3.524552270638317*^9, 3.524552275944469*^9}, {3.524906288884433*^9, 
   3.524906294834186*^9}, {3.524915435340405*^9, 3.524915440087425*^9}, {
   3.5249220828032846`*^9, 3.5249220865869923`*^9}, {3.524922186630357*^9, 
   3.524922187201013*^9}, {3.5249354854553633`*^9, 3.524935491656643*^9}, {
   3.52506260976518*^9, 3.525062614444907*^9}, {3.525064838541276*^9, 
   3.525064846813498*^9}, {3.525180564208294*^9, 3.525180569793173*^9}, {
   3.525181517650289*^9, 3.5251815224771833`*^9}, {3.526290148943075*^9, 
   3.526290154149288*^9}, {3.526291644695828*^9, 3.526291650939988*^9}, {
   3.526291953687181*^9, 3.526291957861065*^9}, {3.530878536092957*^9, 
   3.5308785401727552`*^9}, {3.530878630331534*^9, 3.5308786317678833`*^9}, {
   3.530879738796011*^9, 3.530879742484065*^9}, {3.530940039706399*^9, 
   3.5309400460105047`*^9}, {3.531226047051284*^9, 3.5312260475755177`*^9}, {
   3.531226077953771*^9, 3.5312260825221357`*^9}, {3.531226940545483*^9, 
   3.531226946084825*^9}, {3.5312272429346437`*^9, 3.5312272430772543`*^9}, {
   3.531718457850009*^9, 3.531718463123493*^9}, {3.531719574853354*^9, 
   3.531719579137931*^9}, {3.531719853400956*^9, 3.531719854381164*^9}, {
   3.531720454488655*^9, 3.5317204545693703`*^9}, {3.5323505331724987`*^9, 
   3.5323505390188026`*^9}, {3.532665993093885*^9, 3.532665998343666*^9}, {
   3.532690764088155*^9, 3.532690769925571*^9}, {3.5327817745291023`*^9, 
   3.532781779108243*^9}, {3.532785102191009*^9, 3.532785107986075*^9}, {
   3.532962238061523*^9, 3.532962251176063*^9}, {3.532962297145859*^9, 
   3.532962311269281*^9}, {3.532963152312992*^9, 3.53296327014118*^9}, {
   3.532963314466138*^9, 3.532963429562587*^9}, {3.5329642002126293`*^9, 
   3.532964200408245*^9}, {3.5329643586272163`*^9, 3.532964503650508*^9}, {
   3.532973761710435*^9, 3.532973787046392*^9}, {3.5329738243891773`*^9, 
   3.532973835215148*^9}, {3.533012912403126*^9, 3.533012913248351*^9}, {
   3.53301315053937*^9, 3.5330131555664177`*^9}, {3.533373543298245*^9, 
   3.533373547630641*^9}, {3.533454846816391*^9, 3.53345489767023*^9}, {
   3.5334566257991943`*^9, 3.533456633590795*^9}, {3.53345669902372*^9, 
   3.533456745149322*^9}, {3.5334605548149843`*^9, 3.533460586346974*^9}, {
   3.5334614748717957`*^9, 3.533461476462387*^9}, {3.5335363448928833`*^9, 
   3.533536345059606*^9}, {3.5335363768104773`*^9, 3.5335365042080107`*^9}, {
   3.533538768214039*^9, 3.533538922553109*^9}, {3.5335411362476263`*^9, 
   3.533541171717574*^9}, {3.535365024001668*^9, 3.535365046832368*^9}, {
   3.5353650812099667`*^9, 3.535365083745489*^9}, 3.5353652972422943`*^9, {
   3.535365844259487*^9, 3.535365844356125*^9}, {3.535366027797041*^9, 
   3.53536602787496*^9}, {3.535366589819976*^9, 3.535366589944317*^9}, {
   3.535366728663032*^9, 3.535366728798601*^9}, {3.538815905654982*^9, 
   3.538815915789866*^9}, {3.5388159587017813`*^9, 3.538816025850284*^9}, {
   3.5388165118055897`*^9, 3.5388165461837482`*^9}, {3.53881701925003*^9, 
   3.538817061262248*^9}, {3.538817455936017*^9, 3.5388175406239643`*^9}, 
   3.53881797153544*^9, {3.5411737960930357`*^9, 3.541173799540161*^9}, {
   3.54117383757244*^9, 3.541173848293556*^9}, {3.5454739822477493`*^9, 
   3.5454740405792513`*^9}, {3.545474083919051*^9, 3.5454741325229273`*^9}, {
   3.5454752469940643`*^9, 3.545475272626416*^9}, {3.5454784240063972`*^9, 
   3.545478464448131*^9}, {3.545478731418151*^9, 3.545478862059215*^9}, {
   3.545479412137886*^9, 3.545479570086351*^9}, {3.545479808093182*^9, 
   3.5454798266755857`*^9}, {3.5460872928607903`*^9, 3.546087395525625*^9}, {
   3.546088351743589*^9, 3.546088352025136*^9}, {3.546332212045582*^9, 
   3.546332292386434*^9}, {3.546332380195352*^9, 3.546332405389781*^9}, {
   3.546332712017967*^9, 3.546332735684082*^9}, {3.546332767661929*^9, 
   3.54633277991719*^9}, {3.612477495433626*^9, 3.6124775035566483`*^9}, {
   3.612477666209766*^9, 3.6124777072073593`*^9}, {3.612478134596737*^9, 
   3.612478134978692*^9}, 3.612478228662438*^9, 3.612478281445964*^9, 
   3.612478410168886*^9, {3.612478892252576*^9, 3.612478895587305*^9}, {
   3.6124869144728813`*^9, 3.612486965645846*^9}, {3.612488548952821*^9, 
   3.612488574246418*^9}, {3.6124889757946177`*^9, 3.612489002611067*^9}, {
   3.6124893391069098`*^9, 3.612489360502824*^9}, {3.612489579048815*^9, 
   3.612489600016693*^9}, {3.612490109217478*^9, 3.612490135959796*^9}, {
   3.612490429745487*^9, 3.612490450415629*^9}, {3.61249074861607*^9, 
   3.612490750815974*^9}, {3.6124908237294083`*^9, 3.612490836114524*^9}, {
   3.612564295547021*^9, 3.612564299322472*^9}, {3.612564580503551*^9, 
   3.612564619203938*^9}, {3.612580056669491*^9, 3.61258010549203*^9}, {
   3.612580406628538*^9, 3.612580451513341*^9}, {3.6125808160386877`*^9, 
   3.612580818332716*^9}, {3.612580851081957*^9, 3.6125808901001873`*^9}, {
   3.6125811936736298`*^9, 3.612581195760325*^9}, {3.6125812796723127`*^9, 
   3.612581318843295*^9}, {3.612581681333229*^9, 3.612581749433606*^9}, {
   3.61258216480621*^9, 3.612582212443265*^9}, {3.6125826339461393`*^9, 
   3.612582677413155*^9}, {3.612583057185999*^9, 3.61258310090427*^9}, {
   3.626590222503531*^9, 3.626590253754632*^9}, {3.6265903902272367`*^9, 
   3.626590395166472*^9}, {3.626590709942315*^9, 3.626590736457869*^9}, {
   3.62659186091763*^9, 3.626591862441989*^9}, {3.647149391305093*^9, 
   3.647149398181863*^9}}],

Cell[BoxData[""], "Input"]
},
WindowSize->{1354, 656},
WindowMargins->{{Automatic, -31}, {Automatic, -819}},
PrivateNotebookOptions->{"VersionedStylesheet"->{"Default.nb"[8.] -> False}},
Magnification:>FEPrivate`If[
  FEPrivate`Equal[FEPrivate`$VersionNumber, 6.], 1.5, 1.5 Inherited],
FrontEndVersion->"10.0 for Mac OS X x86 (32-bit, 64-bit Kernel) (2014\:5e7412\
\:67084\:65e5)",
StyleDefinitions->"Default.nb"
]
(* End of Notebook Content *)

(* Internal cache information *)
(*CellTagsOutline
CellTagsIndex->{}
*)
(*CellTagsIndex
CellTagsIndex->{}
*)
(*NotebookFileOutline
Notebook[{
Cell[545, 20, 16337, 309, 1794, "Input"],
Cell[16885, 331, 26, 0, 43, "Input"]
}
]
*)

(* End of internal cache information *)
