# Supplementary material for: Object Segmentation and Ground Truth in 3D Embryonic Imaging
Source: PLoS One. 2016 Jun 22;11(6):e0150853. doi: 10.1371/journal.pone.0150853 (PMC4917178; doi:10.1371/journal.pone.0150853)
Supplement: S1 Dataset — A cropped region from a 3D stack confocal image (tif format) of the PSM tissue of an 18-somite stage developing zebrafish embryo analyzed in Figs 1 and 2 in the main text. (ZIP) [file pone.0150853.s003.zip]

Archive with 3 entries (2 files):
- 18somitestageembryohyperstackObjectSegmentationAndGroundTruthIn3DEmbryonicImaging.tif
- __MACOSX/
- __MACOSX/._18somitestageembryohyperstackObjectSegmentationAndGroundTruthIn3DEmbryonicImaging.tif
